# Supplementary material for: Cognitive failures in late adulthood: The role of age, social context and depressive symptoms
Source: PLoS One. 2017 Dec 15;12(12):e0189683. doi: 10.1371/journal.pone.0189683 (PMC5731702; doi:10.1371/journal.pone.0189683)
Supplement: S1 File — (XLS) [file pone.0189683.s001.xls]

## Sheet: DATABASE_TEMPIO_LOMBARDY
REGION	SUBJECT	AGE	GENDER	AGE_GROUP	EDUCATION_LEVEL	GROUP_YEARS_EDUCATION	MMSE	CFQ_TOTAL	MEMORY_CFQ	DISTRACTIBILITY_CFQ	BLUNDERS_CFQ	NAMES_CFQ	ces_d	FORWARD_DIGIT_SPAN	BACKWARD_DIGIT_SPAN
3	1	70	2	2	4	2	27	34	10	15	7	2	28	3	4
3	2	71	2	2	4	2	29	39	9	17	11	2	38	7	6
3	3	67	2	2	2	1	25.9	48	9	21	13	5	19	5	6
3	4	77	2	3	2	1	29.7	53	12	21	15	5	34	5	3
3	5	69	2	2	2	1	28.9	41	7	19	9	6	3	3	3
3	6	72	2	2	2	1	28.3	64	21	24	12	7	29	4	2
3	7	71	1	2	6	2	26	25	10	11	1	3	27	10	7
3	8	75	2	3	2	1	24.7	67	22	25	12	8	36	4	2
3	9	78	2	3	2	1	24.7	51	14	21	12	4	32	4	3
3	10	81	1	3	2	1	25.7	39	11	18	4	6	37	3	2
3	11	86	1	4	4	2	26.8	44	17	16	6	5	21	8	6
3	12	73	1	2	4	2	26.4	15	1	9	2	3	10	5	5
3	14	78	1	3	2	1	25.7	51	14	27	4	6	29	4	3
3	15	75	1	3	4	2	28	28	8	12	4	4	6	10	6
3	16	82	2	3	2	1	27.4	55	17	21	12	5	17	7	4
3	18	90	2	4	2	1	25	50	14	23	5	8	9	4	3
3	19	77	1	3	5	2	26.3	28	2	8	10	8	9	8	6
3	20	77	1	3	4	2	28.3	24	7	7	2	8	10	13	7
3	21	85	2	4	1	1	25.5	14	2	9	0	3	34	4	7
3	22	72	1	2	2	1	27.3	47	11	20	8	8	12	5	3
3	23	81	2	3	4	2	24.4	51	15	22	7	7	31	4	3
3	24	71	2	2	4	2	27.4	15	2	10	3	0	20	7	4
3	25	65	2	2	4	2	27	25	7	10	1	7	5	12	6
3	26	73	1	2	2	1	26.3	61	16	22	16	7	4	4	4
3	28	74	1	2	4	2	30	33	8	14	7	4	9	13	12
3	29	80	1	3	4	2	27.1	35	6	18	5	6	13	7	4
3	30	71	1	2	4	2	24.7	23	5	10	2	6	6	7	5
3	31	70	1	2	2	1	24.3	33	9	12	7	5	16	13	2
3	32	93	2	4	2	1	27	30	6	10	8	6	17	4	2
3	33	85	1	4	2	1	25.4	24	5	13	3	3	16	4	2
3	34	78	2	3	1	1	25	33	3	17	7	6	27	2	2
3	35	71	1	2	4	2	30	12	2	7	2	1	13	9	7
3	36	77	2	3	2	1	27.7	37	14	14	3	6	31	9	6
3	37	76	2	3	4	2	26.2	39	9	22	5	3	51	8	6
3	38	87	2	4	1	1	25.2	47	11	21	8	7	41	4	2
3	39	85	2	4	2	1	28.4	41	8	20	8	5	21	5	2
3	40	88	2	4	4	2	27.8	61	17	29	7	8	39	6	5
3	41	76	1	3	1	1	27	23	7	16	0	0	24	4	2
3	42	90	1	4	2	1	25	36	10	14	6	6	17	3	1
3	44	72	2	2	4	2	24.4	33	13	14	3	3	40	5	3
3	45	68	2	2	4	2	25.2	37	14	16	4	3	31	12	4
3	46	82	1	3	2	1	28.5	33	7	15	3	8	20	7	4
3	47	84	1	3	2	1	25.4	49	10	23	8	8	46	4	3
3	48	80	1	3	2	1	24.4	59	20	24	7	8	41	5	3
3	49	76	2	3	4	2	30	43	12	20	5	6	33	6	4
3	50	67	1	2	4	2	24.2	8	0	3	2	3	15	7	5
3	51	72	1	2	2	1	28.3	4	0	2	0	2	12	9	2
3	52	81	1	3	5	2	27.1	34	9	15	2	8	34	6	4
3	53	78	2	3	5	2	29	41	9	18	6	8	28	6	5
3	54	84	2	3	4	2	24.7	34	5	20	1	8	35	4	2
3	55	82	2	3	4	2	26	39	9	20	2	8	16	8	7
3	56	73	1	2	2	1	27.3	41	9	20	4	8	14	7	5
3	57	75	1	3	4	2	27.3	48	9	19	12	8	5	8	3
3	58	74	1	2	2	1	27.3	38	9	19	6	4	12	8	2
3	59	85	1	4	4	2	26.8	14	3	9	0	2	14	5	3
3	83	85	2	4	4	2	26.8	50	16	20	6	8	44	3	2
3	84	87	1	4	2	1	26.4	59	17	24	13	5	20	2	2
3	85	89	2	4	1	1	29.2	22	5	12	1	4	16	6	4
3	86	86	2	4	4	2	25.3	23	6	13	1	3	32	8	3
3	87	85	2	4	4	2	24.3	40	11	18	7	4	18	4	2
3	88	86	2	4	4	2	25.8	43	10	18	7	8	15	4	2
3	89	90	1	4	4	2	26	21	4	7	4	6	13	6	2
3	90	88	1	4	4	2	26	20	3	9	2	6	16	2	2
3	91	88	2	4	4	2	26	54	21	19	9	5	24	4	2
3	92	91	1	4	4	2	24	12	1	9	2	0	26	0	0
3	93	85	1	4	2	1	26	47	13	21	6	7	11	4	3
3	94	85	1	4	4	2	25	51	16	17	11	7	25	4	2
3	95	87	1	4	2	1	24.3	40	8	21	4	7	32	2	2
3	96	91	1	4	1	1	24.4	47	14	18	9	6	12	3	2
1	25	71	2	2	2	1	29.3	26	7	12	6	1	11	5	6
1	49	75	1	3	1	1	24.7	25	5	11	8	1	12	4	5
1	26	67	1	2	4	2	24.2	27	8	7	8	4	6	4	7
1	30	73	1	2	2	1	25.3	28	8	12	8	0	7	4	3
1	51	78	1	3	2	1	27.7	28	3	12	11	2	10	5	3
1	52	79	1	3	2	1	27.7	26	5	11	8	2	1	8	6
1	34	72	1	2	2	1	26.3	23	8	2	11	2	24	5	5
1	54	84	2	3	2	1	29.4	18	4	7	7	0	0	4	4
1	50	77	2	3	2	1	25.7	32	7	11	11	3	19	5	4
1	28	74	1	2	2	1	24.3	48	16	14	16	2	1	4	4
1	31	73	1	2	3	1	25.4	11	3	2	5	1	1	3	4
1	29	69	2	2	3	1	27	20	7	10	2	1	5	3	3
1	35	70	1	2	3	2	26	37	13	11	9	4	6	7	5
1	53	82	1	3	2	1	25	18	2	8	6	2	5	5	3
1	39	70	2	2	3	2	24.4	50	8	24	14	4	15	4	3
1	32	72	2	2	1	1	24.7	25	4	10	11	0	0	3	3
1	41	65	2	2	3	2	27	30	5	17	8	0	7	5	5
1	42	72	2	2	2	1	25.3	40	9	13	12	6	2	4	4
1	55	76	1	3	3	1	25	29	8	12	7	2	0	4	4
1	56	80	2	3	5	2	26.1	19	2	12	5	0	1	6	7
1	38	71	2	2	5	2	25.7	24	4	9	11	0	6	5	5
1	62	79	2	3	1	1	26	57	10	24	19	4	16	4	4
1	73	90	2	4	2	1	26	37	6	18	10	3	13	7	4
1	59	83	2	3	4	2	29.1	43	12	19	11	1	15	4	4
1	61	77	2	3	1	1	29	24	5	11	7	1	10	5	3
1	76	85	1	4	2	1	27.8	28	6	12	8	2	3	7	5
1	74	87	2	4	2	1	26.4	52	13	20	14	5	11	3	4
1	40	70	2	2	3	1	25.3	40	6	14	16	4	2	4	2
1	44	66	2	2	4	2	26.2	20	2	10	6	2	4	6	4
1	58	75	2	3	4	2	24.3	44	8	21	10	5	2	6	6
1	63	80	2	3	3	1	26.4	62	15	22	20	5	20	4	2
1	57	77	1	3	3	2	27	34	9	14	11	0	10	8	4
1	37	71	2	2	5	2	26	39	5	14	16	4	2	7	6
1	65	77	1	3	3	1	28	12	3	6	2	1	1	8	6
1	67	79	2	3	4	2	26.3	31	5	14	10	2	8	5	5
1	68	76	2	3	2	1	24.7	32	5	12	10	5	7	4	2
1	45	69	1	2	3	2	25	30	10	15	5	0	9	4	3
1	77	90	1	4	2	2	25	16	2	10	4	0	5	4	4
1	75	86	2	4	2	1	24.4	40	10	18	8	4	10	4	4
1	36	66	2	2	4	2	24.2	45	10	16	14	5	3	5	5
1	64	77	1	3	5	2	26.3	12	4	8	0	0	5	7	4
1	80	86	1	4	2	1	27.4	21	4	13	4	0	22	7	2
1	78	85	2	4	2	2	26.8	17	1	15	0	1	9	4	4
1	69	80	1	3	4	2	27.7	48	13	20	11	4	0	4	5
1	66	77	2	3	4	2	27	14	2	6	5	1	20	9	5
1	46	72	1	2	2	2	27.4	17	4	9	2	2	2	6	3
1	33	74	1	2	3	1	26.4	21	3	10	7	1	4	7	5
1	70	83	1	3	4	2	24	5	1	3	1	0	0	6	2
1	81	85	1	4	2	1	24.4	21	5	9	6	1	4	4	3
1	43	65	1	2	3	2	27.7	34	5	10	13	6	11	5	5
1	83	91	1	4	2	1	27	21	2	13	4	2	2	4	3
1	47	70	1	2	3	2	24.4	13	3	4	6	0	2	6	5
1	60	76	1	3	5	2	26.3	34	7	15	8	4	10	5	5
1	82	88	1	4	2	1	30.4	30	9	17	4	0	3	5	5
1	48	67	1	2	2	1	24.9	47	7	18	18	4	14	5	2
1	75	85	1	4	3	2	25.8	35	8	15	8	4	6	7	4
1	84	87	2	4	2	1	25.4	57	14	22	16	5	32	4	4
1	72	84	1	3	5	2	24.1	27	8	11	6	2	0	5	3
1	71	75	2	3	3	2	27	15	3	6	2	4	21	4	5
1	92	91	1	4	2	1	25	27	8	12	5	2	9	3	2
1	86	85	2	4	3	1	28.8	24	8	8	6	2	17	3	4
1	91	85	2	4	1	1	27.2	16	0	6	10	0	0	4	3
1	88	86	2	4	5	2	27.3	28	5	10	11	2	11	5	4
1	95	89	2	4	5	2	26.3	28	6	14	4	4	4	3	4
1	96	93	2	4	5	2	28	37	7	14	12	4	2	4	3
1	90	86	2	4	5	2	26.3	41	7	16	14	4	19	7	6
1	85	96	1	4	4	2	29	37	6	16	11	4	12	7	4
1	94	90	1	4	6	2	25	27	8	15	4	0	7	6	4
1	87	87	2	4	5	2	27.3	35	5	16	10	4	24	8	5
1	89	89	1	4	5	2	27.3	43	6	18	13	6	6	7	3
