# Supplementary material for: Cognitive failures in late adulthood: The role of age, social context and depressive symptoms
Source: PLoS One. 2017 Dec 15;12(12):e0189683. doi: 10.1371/journal.pone.0189683 (PMC5731702; doi:10.1371/journal.pone.0189683)
Supplement: S2 File — (XLS) [file pone.0189683.s002.xls]

## Sheet: CFQ_PER_ITEM
REGION	SUBJECT	item_1	item_2	item_3	item_4	item_5	item_6	item_7	item_8	item_9	item_10	item_11	item_12	item_13	item_14	item_15	item_16	item_17	item_18	item_19	item_20	item_21	item_22	item_23	item_24	item_25	fallim	MEMORY_CFQ	DISTRACTIBILITY_CFQ	BLUNDERS_CFQ	NAMES_CFQ
1	1	3	0	2	0	0	2	0	2	0	2	0	0	4	2	2	1	0	2	1	2	0	3	1	1	4	34	10	15	7	2
1	2	3	3	1	0	0	3	0	3	3	0	2	1	1	2	0	2	0	1	3	2	0	3	1	1	4	39	9	17	11	2
1	3	4	2	3	1	0	1	2	3	2	2	0	0	1	4	3	0	3	1	4	3	0	4	3	2	0	48	9	21	13	5
1	4	4	2	2	2	0	2	2	3	2	2	3	1	3	2	2	0	2	3	3	3	2	2	1	3	2	53	12	21	15	5
1	5	2	3	4	4	0	2	2	4	1	1	0	0	0	2	1	1	1	2	3	4	1	1	1	1	0	41	7	19	9	6
1	6	3	3	1	4	0	4	3	2	0	1	3	1	4	4	4	0	4	4	2	4	4	3	4	2	0	64	21	24	12	7
1	7	2	2	0	0	0	1	1	0	0	0	0	0	1	0	1	3	2	1	0	2	3	2	2	1	1	25	10	11	1	3
1	8	3	4	1	1	1	4	4	1	2	1	3	2	4	3	4	3	3	3	3	4	4	3	3	1	2	67	22	25	12	8
1	9	2	2	1	2	1	0	2	2	1	3	2	1	2	1	3	3	3	2	3	2	2	3	3	2	3	51	14	21	12	4
1	10	2	2	0	0	0	2	3	0	2	0	1	0	1	0	3	1	3	3	3	3	3	3	1	1	2	39	11	18	4	6
1	11	3	1	1	0	0	1	3	0	0	0	4	1	4	0	4	2	3	4	2	2	2	3	2	2	0	44	17	16	6	5
1	12	1	2	1	0	0	0	2	0	1	0	0	1	0	0	0	0	0	0	1	1	1	3	0	1	0	15	1	9	2	3
1	14	3	3	2	1	1	3	3	0	1	0	0	0	1	0	4	3	3	2	3	3	3	4	2	2	4	51	14	27	4	6
1	15	2	2	0	1	0	2	3	0	1	0	1	1	1	1	2	1	1	1	2	1	1	1	1	1	1	28	8	12	4	4
1	16	2	3	1	1	1	3	3	1	2	2	2	1	2	1	3	3	3	2	2	2	3	3	3	3	3	55	17	21	12	5
1	18	2	3	1	0	1	4	4	0	1	0	1	0	1	0	4	1	4	3	3	4	3	4	1	2	3	50	14	23	5	8
1	19	3	2	3	0	0	2	4	2	2	2	4	0	0	0	0	0	0	0	0	4	0	0	0	0	0	28	2	8	10	8
1	20	2	2	0	0	0	1	4	0	0	0	0	0	4	1	0	0	1	1	0	4	0	3	0	1	0	24	7	7	2	8
1	21	2	2	2	0	0	2	0	0	0	0	0	0	0	0	3	0	0	0	0	3	0	0	0	0	0	14	2	9	0	3
1	22	3	0	0	0	3	3	4	0	1	0	1	0	2	2	4	1	2	2	3	4	4	4	1	1	2	47	11	20	8	8
1	23	3	4	0	0	0	4	3	0	2	0	1	0	3	2	1	1	3	2	3	4	4	4	2	2	3	51	15	22	7	7
1	24	2	2	0	0	1	0	0	0	0	0	0	0	2	0	2	0	0	0	3	0	0	1	0	2	0	15	2	10	3	0
1	25	2	1	2	1	0	3	4	0	0	0	0	0	1	1	0	0	1	1	1	3	0	3	1	0	0	25	7	10	1	7
1	26	4	0	0	2	0	1	3	2	3	1	3	3	1	3	4	3	3	3	3	4	4	4	2	4	1	61	16	22	16	7
1	28	3	4	1	0	0	1	1	1	3	1	1	1	0	0	1	3	1	1	3	3	1	0	1	1	1	33	8	14	7	4
1	29	1	1	3	0	0	3	3	1	0	0	2	0	1	2	3	0	1	0	2	3	4	3	1	0	1	35	6	18	5	6
1	30	2	0	2	0	0	2	3	0	0	0	0	0	1	1	3	0	1	1	0	3	0	2	0	1	1	23	5	10	2	6
1	31	0	2	0	0	3	1	2	0	0	0	1	0	0	1	2	1	2	1	1	3	1	4	4	2	2	33	9	12	7	5
1	32	0	1	0	2	0	1	3	1	0	0	1	1	0	3	3	1	1	1	0	3	1	2	1	3	1	30	6	10	8	6
1	33	4	0	0	0	0	1	0	0	0	0	1	0	1	1	3	0	1	1	1	3	1	3	1	1	1	24	5	13	3	3
1	34	2	2	0	0	0	0	3	0	1	2	1	0	0	0	3	1	1	1	1	3	4	3	0	3	2	33	3	17	7	6
1	35	1	1	1	1	1	1	0	0	0	0	0	0	0	0	1	0	0	0	0	1	0	1	1	1	1	12	2	7	2	1
1	36	4	4	1	1	0	3	3	1	1	1	0	0	4	0	0	0	3	4	1	3	0	1	0	0	2	37	14	14	3	6
1	37	3	3	4	0	0	0	0	0	3	0	0	1	1	1	3	0	3	2	2	3	2	3	2	1	2	39	9	22	5	3
1	38	4	4	0	0	0	2	3	1	4	2	0	0	0	0	4	0	3	2	1	4	2	4	4	1	2	47	11	21	8	7
1	39	2	3	2	1	3	2	2	0	1	0	0	0	3	1	4	1	0	0	1	3	2	3	2	3	2	41	8	20	8	5
1	40	4	4	1	0	1	4	4	0	0	0	0	0	2	3	4	0	4	3	4	4	4	4	4	3	4	61	17	29	7	8
1	41	4	0	0	0	0	4	0	0	0	0	0	0	0	0	4	0	3	0	1	0	2	3	0	0	2	23	7	16	0	0
1	42	3	4	0	0	0	3	4	0	2	1	0	0	0	0	0	0	4	2	3	2	1	1	1	3	2	36	10	14	6	6
1	44	3	0	0	0	2	0	3	0	0	0	0	3	3	1	0	0	2	2	2	0	3	3	3	0	3	33	13	14	3	3
1	45	2	4	0	0	0	0	0	0	0	0	0	0	4	0	1	0	3	4	0	3	2	4	3	4	3	37	14	16	4	3
1	46	3	4	0	0	0	2	4	0	0	0	0	0	2	3	3	0	3	0	3	4	1	0	0	0	1	33	7	15	3	8
1	47	2	2	0	0	0	2	4	1	3	0	0	0	0	0	4	0	4	1	4	4	4	4	3	4	3	49	10	23	8	8
1	48	4	4	0	0	0	4	4	0	0	0	3	0	1	0	4	3	4	4	2	4	3	4	4	4	3	59	20	24	7	8
1	49	2	4	0	0	0	3	3	0	1	0	0	0	2	3	3	1	3	2	3	3	3	3	1	1	2	43	12	20	5	6
1	50	0	0	0	0	0	0	1	0	2	0	0	0	0	0	0	0	0	0	2	2	0	0	0	0	1	8	0	3	2	3
1	51	0	2	0	0	0	0	0	0	0	0	0	0	0	0	0	0	0	0	0	2	0	0	0	0	0	4	0	2	0	2
1	52	0	3	0	0	0	0	4	0	0	0	0	0	0	1	4	0	3	2	0	4	2	4	4	1	2	34	9	15	2	8
1	53	2	1	1	2	0	0	4	0	2	0	0	0	2	1	3	0	4	0	2	4	3	2	3	3	2	41	9	18	6	8
1	54	4	4	0	0	0	0	4	0	0	0	0	0	1	0	2	0	3	0	1	4	4	3	1	1	2	34	5	20	1	8
1	55	3	4	0	0	0	1	4	0	1	0	0	0	3	1	3	0	2	2	2	4	3	4	1	0	1	39	9	20	2	8
1	56	2	4	0	0	0	0	4	0	0	0	0	0	1	4	2	1	2	3	2	4	3	4	2	0	3	41	9	20	4	8
1	57	3	4	0	0	0	0	4	0	4	0	4	0	1	3	1	0	4	3	2	4	3	4	1	1	2	48	9	19	12	8
1	58	3	3	1	0	0	1	3	0	1	1	1	1	2	2	4	0	3	2	1	1	3	3	0	1	1	38	9	19	6	4
1	59	2	1	0	0	0	0	1	0	0	0	0	0	1	0	2	0	2	0	0	1	1	2	0	0	1	14	3	9	0	2
1	83	3	4	0	0	0	4	4	1	1	0	1	0	2	1	3	1	4	3	1	4	3	3	2	2	3	50	16	20	6	8
1	84	2	3	2	3	1	2	3	2	1	3	2	3	2	2	3	3	3	2	3	2	3	2	2	2	3	59	17	24	13	5
1	85	1	2	0	0	0	0	2	0	0	0	0	0	1	0	2	0	2	2	1	2	2	2	0	1	2	22	5	12	1	4
1	86	1	1	0	0	0	1	0	0	0	0	0	0	1	0	2	0	2	2	2	3	3	3	0	1	1	23	6	13	1	3
1	87	3	2	0	0	0	0	1	0	2	1	1	0	3	1	3	1	3	1	2	3	3	3	3	2	2	40	11	18	7	4
1	88	2	0	0	0	0	0	4	1	3	0	0	2	1	1	4	0	3	3	4	4	4	1	1	2	3	43	10	18	7	8
1	89	0	1	0	0	0	4	3	0	3	1	0	0	0	0	2	0	0	0	1	3	0	3	0	0	0	21	4	7	4	6
1	90	1	0	0	0	0	0	3	0	0	0	0	0	1	0	3	0	2	0	0	3	1	3	0	2	1	20	3	9	2	6
1	91	3	3	0	0	3	3	1	0	0	2	2	0	4	0	4	4	3	4	4	4	1	1	3	2	3	54	21	19	9	5
1	92	0	0	0	0	1	0	0	0	0	0	0	0	0	0	3	0	1	0	3	0	0	3	0	1	0	12	1	9	2	0
1	93	2	3	0	0	1	4	4	0	1	1	1	0	1	0	4	1	3	3	3	3	3	3	1	2	3	47	13	21	6	7
1	94	2	2	0	0	1	4	4	0	2	1	2	0	1	2	3	0	4	4	3	3	1	3	3	3	3	51	16	17	11	7
1	95	3	2	0	0	1	0	3	0	0	0	1	0	1	0	4	1	3	3	3	4	3	3	0	2	3	40	8	21	4	7
1	96	4	4	0	0	1	3	3	0	2	0	0	0	0	4	2	3	2	3	4	3	3	0	3	2	1	47	14	18	9	6
0	25	2	3	1	0	0	0	1	1	0	0	2	0	0	2	1	2	0	4	0	0	1	2	1	1	2	26	7	12	6	1
0	49	3	1	2	1	0	0	1	2	0	0	2	0	1	3	1	2	0	2	1	0	2	0	0	1	0	25	5	11	8	1
0	26	2	0	2	1	0	0	2	2	0	3	3	0	0	0	0	2	0	2	0	2	2	0	4	0	0	27	8	7	8	4
0	30	2	2	0	2	0	2	0	2	2	0	2	0	1	2	2	2	0	1	0	0	2	0	2	0	2	28	8	12	8	0
0	51	3	1	0	2	0	0	0	2	2	2	2	0	0	2	0	0	0	1	0	2	2	2	2	1	2	28	3	12	11	2
0	52	3	0	2	0	0	0	2	2	0	2	0	0	0	2	2	1	0	2	0	0	2	0	2	2	2	26	5	11	8	2
0	34	2	0	0	0	0	1	2	2	0	0	3	0	0	3	0	2	0	2	0	0	0	0	3	3	0	23	8	2	11	2
0	54	3	0	2	0	0	0	0	2	0	2	1	0	0	0	0	0	0	2	0	0	2	0	2	2	0	18	4	7	7	0
0	50	3	2	2	1	2	0	1	2	0	2	0	0	0	2	0	2	0	2	0	2	0	3	3	3	0	32	7	11	11	3
0	28	2	2	2	0	0	0	2	4	0	4	4	0	4	0	4	4	0	4	0	0	4	0	4	4	0	48	16	14	16	2
0	31	2	0	0	0	0	0	0	2	0	2	1	0	0	0	0	2	0	0	0	1	0	0	1	0	0	11	3	2	5	1
0	29	2	2	3	0	0	1	1	0	0	0	0	0	0	2	0	1	1	2	0	0	0	2	2	0	1	20	7	10	2	1
0	35	2	2	0	0	0	0	2	0	1	2	2	0	0	1	2	2	4	4	0	2	3	2	3	3	0	37	13	11	9	4
0	53	3	2	2	0	0	0	2	0	2	2	2	0	0	0	1	0	0	0	0	0	0	0	2	0	0	18	2	8	6	2
0	39	2	3	4	4	0	1	0	4	1	4	0	0	0	2	3	3	0	0	0	4	3	1	4	3	4	50	8	24	14	4
0	32	2	3	2	0	2	0	0	2	2	3	0	0	0	2	2	2	0	0	0	0	1	0	2	0	0	25	4	10	11	0
0	41	2	2	3	2	0	1	0	0	2	0	3	0	0	2	2	1	1	0	1	0	0	3	2	1	2	30	5	17	8	0
0	42	2	2	2	0	0	0	3	1	2	2	3	0	0	2	3	4	0	2	0	3	4	0	3	2	0	40	9	13	12	6
0	55	3	1	2	2	0	0	1	1	1	2	1	0	2	1	1	2	1	2	0	1	1	0	1	1	2	29	8	12	7	2
0	56	3	0	2	0	0	0	0	2	0	0	3	0	0	0	2	0	0	0	0	0	2	0	2	0	3	19	2	12	5	0
0	38	2	1	3	0	0	0	0	2	2	3	2	0	0	0	0	0	0	2	0	0	3	0	2	2	0	24	4	9	11	0
0	62	3	4	4	0	4	1	2	4	2	1	4	0	0	2	4	4	1	0	0	2	4	3	4	2	2	57	10	24	19	4
0	73	4	1	4	0	1	0	2	3	2	1	2	0	0	0	3	2	0	2	0	1	4	2	2	1	0	37	6	18	10	3
0	59	3	2	3	2	0	0	1	2	1	2	2	2	1	2	2	2	2	3	0	0	3	2	2	2	2	43	12	19	11	1
0	61	3	2	1	1	0	0	0	2	2	0	2	0	0	1	2	1	0	2	0	1	2	0	2	0	0	24	5	11	7	1
0	76	4	2	2	0	0	0	2	2	2	2	2	0	0	0	1	2	0	2	0	0	2	0	2	0	1	28	6	12	8	2
0	74	4	4	4	0	0	0	2	4	2	2	4	0	2	0	2	3	0	4	2	3	4	0	4	2	0	52	13	20	14	5
0	40	2	4	3	0	2	0	2	2	2	2	3	0	0	2	2	1	0	3	0	2	2	0	2	3	1	40	6	14	16	4
0	44	2	2	2	0	2	0	0	4	0	0	0	0	0	0	0	0	0	0	0	2	2	0	2	0	2	20	2	10	6	2
0	58	3	3	4	2	0	0	3	4	0	0	2	0	2	2	0	2	0	2	2	2	3	2	2	2	2	44	8	21	10	5
0	63	3	3	3	4	2	1	3	4	2	2	3	2	1	4	3	3	1	4	0	2	3	2	3	3	1	62	15	22	20	5
0	57	3	2	1	2	0	1	0	2	3	2	2	0	1	2	2	3	0	0	0	0	4	0	4	0	0	34	9	14	11	0
0	37	2	2	2	2	3	0	2	3	0	3	2	0	0	2	1	0	0	3	0	2	2	3	2	3	0	39	5	14	16	4
0	65	3	0	0	0	0	0	1	1	0	0	1	0	0	0	0	1	0	1	0	0	3	0	1	0	0	12	3	6	2	1
0	67	3	2	2	0	0	0	0	4	1	0	2	0	0	1	2	2	0	0	0	2	3	2	3	2	0	31	5	14	10	2
0	68	3	2	1	0	1	0	3	2	1	2	2	0	0	1	2	2	0	1	0	2	1	2	2	1	1	32	5	12	10	5
0	45	2	4	2	0	0	2	0	4	1	0	0	1	0	0	0	3	0	0	0	0	4	0	4	0	3	30	10	15	5	0
0	77	4	2	0	0	0	0	0	0	0	2	2	0	0	0	2	0	0	0	0	0	2	0	2	0	0	16	2	10	4	0
0	75	4	2	4	0	2	0	2	2	2	2	0	0	2	0	2	3	0	2	2	2	2	2	3	0	0	40	10	18	8	4
0	36	2	3	4	2	0	1	2	1	3	0	4	1	1	2	1	1	0	4	1	3	1	1	2	4	1	45	10	16	14	5
0	64	3	1	2	0	0	0	0	0	0	0	0	1	0	0	0	1	0	1	0	0	1	1	1	0	0	12	4	8	0	0
0	80	4	2	0	0	0	0	0	0	2	2	0	0	0	0	0	2	0	0	2	0	2	2	2	0	1	21	4	13	4	0
0	78	4	2	2	0	0	0	1	0	0	0	0	0	0	0	3	0	0	0	0	0	2	0	1	0	2	17	1	15	0	1
0	69	3	2	2	2	2	2	2	2	0	0	2	0	0	2	2	4	0	4	1	2	2	3	3	3	3	48	13	20	11	4
0	66	3	2	1	0	0	0	1	1	0	0	2	0	0	2	0	0	0	1	0	0	0	0	1	0	0	14	2	6	5	1
0	46	2	0	2	0	0	0	2	0	0	0	2	0	0	0	0	0	0	2	0	0	2	1	2	0	2	17	4	9	2	2
0	33	2	2	0	0	0	0	1	1	0	2	2	0	0	2	2	1	0	0	0	0	2	0	2	0	2	21	3	10	7	1
0	70	3	0	0	0	0	0	0	1	0	0	0	0	0	0	0	0	0	0	0	0	0	0	1	0	0	5	1	3	1	0
0	81	4	0	0	0	0	0	0	2	0	0	2	0	0	2	1	2	0	0	0	1	2	0	3	0	2	21	5	9	6	1
0	43	2	2	2	0	0	0	2	3	2	4	2	0	0	2	2	0	0	4	0	4	2	0	1	0	0	34	5	10	13	6
0	83	4	1	0	2	0	0	2	0	2	0	2	0	0	0	2	0	0	2	0	0	2	0	0	0	2	21	2	13	4	2
0	47	2	2	0	0	0	0	0	2	0	0	2	0	0	2	0	0	0	0	0	0	0	0	3	0	0	13	3	4	6	0
0	60	3	2	1	2	0	0	2	2	1	1	2	2	0	2	2	1	1	1	0	2	1	2	2	0	2	34	7	15	8	4
0	82	4	2	2	2	0	0	0	1	1	0	2	0	2	0	2	2	0	3	2	0	2	0	2	0	1	30	9	17	4	0
0	48	2	3	3	3	1	0	2	4	1	2	4	0	0	4	2	3	0	2	2	2	2	0	2	2	1	47	7	18	18	4
0	75	4	2	2	0	0	2	2	2	0	0	2	0	0	2	3	2	0	2	0	2	2	2	2	2	0	35	8	15	8	4
0	84	4	0	4	4	2	0	4	2	2	3	3	0	2	2	2	3	2	4	1	1	3	3	3	2	1	57	14	22	16	5
0	72	3	2	2	0	0	0	2	4	0	0	2	0	0	0	0	0	0	4	0	0	4	0	4	0	0	27	8	11	6	2
0	71	3	2	0	0	0	0	2	0	0	0	2	0	0	0	0	0	0	1	0	2	0	0	2	0	1	15	3	6	2	4
0	92	4	2	0	0	0	0	2	0	0	0	2	2	0	1	2	2	0	2	0	0	2	0	2	2	2	27	8	12	5	2
0	86	4	0	4	0	0	0	0	4	0	2	0	2	0	0	0	0	0	2	0	2	0	0	4	0	0	24	8	8	6	2
0	91	4	0	0	0	0	0	0	2	0	2	4	0	0	0	0	0	0	0	0	0	2	0	0	2	0	16	0	6	10	0
0	88	4	0	2	0	0	0	2	4	2	0	0	0	0	2	2	0	0	4	0	0	2	0	1	3	0	28	5	10	11	2
0	95	4	2	2	0	0	0	2	0	0	0	2	0	0	2	0	2	0	2	2	2	2	2	2	0	0	28	6	14	4	4
0	96	4	2	2	0	0	0	2	2	1	2	3	0	0	2	2	0	1	3	2	2	2	0	3	2	0	37	7	14	12	4
0	90	4	2	2	2	0	0	2	2	2	2	4	1	0	2	0	2	0	2	2	2	2	1	2	2	1	41	7	16	14	4
0	85	4	2	3	0	0	0	2	3	2	2	0	0	0	2	2	1	0	2	0	2	2	2	3	2	1	37	6	16	11	4
0	94	4	2	2	0	0	1	0	4	0	0	0	0	0	0	0	2	0	3	0	0	4	2	2	0	1	27	8	15	4	0
0	87	4	3	2	2	0	0	2	2	2	2	2	2	0	0	1	1	0	0	0	2	3	0	2	2	1	35	5	16	10	4
0	89	4	2	2	2	0	0	2	2	2	2	4	0	0	1	0	0	1	4	2	4	2	2	1	2	2	43	6	18	13	6
